# Supplementary material for: Stochastic and deterministic drivers of seasonal variation of fungal community in tobacco field soil
Source: PeerJ. 2019 Jun 14;7:e6962. doi: 10.7717/peerj.6962 (PMC6573846; doi:10.7717/peerj.6962)
Supplement: Supplemental Information 1 [file peerj-07-6962-s001.xlsx]

## Sheet: env
	PH	Temperature	K, mg/Kg	Ca, mg/Kg	Mn, mg/Kg	Fe, mg/Kg	Water content,%	OM, g/Kg	TN, g/Kg
SG1	4.57	26.9	14163	858	1164	27106	16.01	15.42	2.27
SG2	5.56	27	11020	940	1120	16033	15.38	14.85	2.46
SG3	6.14	27.4	13575	912	1232	23431	16.57	16.04	2.35
SG4	4.9	26.8	11811	811	967	18447	16.01	14.88	2.25
SG5	6.08	27.5	7986	478	661	16190	14.59	13.08	2.41
SG6	4.75	27.6	14662	1566	1767	27170	14.96	15.98	2.522
SG7	4.65	26.5	14995	1690	1477	29175	17.96	14.32	2.47
SG8	4.59	27.5	14042	1723	1341	25680	14.91	13.99	2.39
SG9	4.61	27.4	14517	1733	1224	28861	16.87	14.55	2.6
SG10	5.13	27.8	18023	1721	1549	37725	16.38	15.22	2.58
WF1	5.27	13.5	11680	1070	1440	27694	0.27	17.34	2.58
WF2	4.57	13.4	10792	867	1295	31683	0.33	17.01	2.74
WF3	5.56	13.2	10312	1104	1272	25568	0.24	17.88	2.57
WF4	6.08	13.5	11026	808	1336	31971	0.25	16.41	2.41
WF5	4.9	13.7	10775	944	1323	29444	0.26	18.01	2.65
WF6	4.75	13.6	13795	1378	1133	32104	0.22	19.41	2.79
WF7	4.59	13.5	12110	1507	1317	31138	0.22	18.77	2.88
WF8	5.13	13.4	12320	4500	1378	41393	0.22	20.05	2.9
WF9	5.06	13.3	14049	1673	1306	54848	0.24	17.97	2.74
WF10	5.11	13.5	12511	1504	1304	40350	0.22	18.42	2.83
